# Supplementary material for: Using Pathogenic Escherichia coli Type III Secreted Effectors espK and espV as Markers to Reduce the Risk of Potentially Enterohemorrhagic Shiga Toxin-Producing Escherichia coli in Beef
Source: Foods. 2025 Jan 24;14(3):382. doi: 10.3390/foods14030382 (PMC11817553; doi:10.3390/foods14030382)
Supplement: Supplementary file 1 [file foods-14-00382-s001.zip]

Archive with 1 entries (1 files):
- foods-3412752-supplementary.xlsx
