# Supplementary material for: Using Pathogenic Escherichia coli Type III Secreted Effectors espK and espV as Markers to Reduce the Risk of Potentially Enterohemorrhagic Shiga Toxin-Producing Escherichia coli in Beef
Source: Foods. 2025 Jan 24;14(3):382. doi: 10.3390/foods14030382 (PMC11817553; doi:10.3390/foods14030382)
Supplement: Supplementary file 1 [file foods-14-00382-s001.zip › foods-3412752-supplementary.xlsx]

## Sheet: Table S1a
Table S1a. EHEC (eae+ STEC) strains screened for Pathogenic E. coli markers: espK or espV (PEC)
	Isolate	Type	O-Group	H-type	stx1/2	eae	PEC	Note
1	12	Beef*	5	unk	1	1	1	EH8
2	623.2	Carcass*	5	unk	1	1	1
3	45-1	feces*	5	unk	1	1	1
4	51136	feces	15	unk	1	1	1
5	51116	feces	26	40	1	1	1
6	351-1	Carcass	26	unk	1	1	1
7	508-1	feces	26	unk	1	1	1
8	548-1	Beef	26	unk	1	1	1
9	770-1	feces	26	unk	1	1	1
10	12282	Human*	26	unk	1	1	1
11	12654	Human	26	unk	1	1	1
12	12737	Human	26	unk	1	1	1
13	12936	Human	26	unk	1	1	1
14	13247	Human	26	unk	1	1	1
15	222-5	Beef	45	unk	1	1	1
16	251-2	Carcass	45	unk	1	1	1
17	4-C95.3	Carcass	45	unk	1	1	1	EH7
18	512-1	feces	45	unk	1	1	1
19	135-1	feces	74	unk	1	1	1
20	219-4	Beef	74	unk	1	1	1	EH9
21	377-1	feces	74	unk	1	1	1
22	22070	feces	84	unk	1	1	1
23	42128	feces	98	21	1	1	1
24	NOV 276 A	Ground beef	103	35	1	1	1
25	7	Carcass	103	unk	1	1	1
26	33202	feces	103	unk	1	1	1
27	103-3	Carcass	103	unk	1	1	1
28	191-1	Beef	103	unk	1	1	1
29	515-2	Carcass	103	unk	1	1	1
30	796-1	Beef	103	unk	1	1	1
31	867-1	feces	103	unk	1	1	1
32	12093	Human	103	unk	1	1	1
33	12525	Human	103	unk	1	1	1
34	12597	Human	103	unk	1	1	1
35	12613	Human	103	unk	1	1	1
36	12767	Human	103	unk	1	1	1
37	12966	Human	103	unk	1	1	1
38	13028	Human	103	unk	1	1	1
39	13238	Human	103	unk	1	1	1
40	APR 076	Ground beef	103	unt	1	1	1
41	17-1	feces	106	unk	1	1	1
42	21050	feces	109	10	1	1	1
43	576-1	feces	109	unk	1	1	1
44	32104	feces	111	unk	1	1	1
45	430-4	Carcass	111	unk	1	1	1
46	780-1	feces	111	unk	1	1	1
47	790-1	Beef	111	unk	1	1	1
48	12074	Human	111	unk	1	1	1
49	12364	Human	111	unk	1	1	1
50	12965	Human	111	unk	1	1	1
51	12089	Human	118	16	1	1	1	EH5
52	12867	Human	118	16	1	1	1
53	1148 B	Carcass	121	unk	1	1	1
54	1395B	Carcass	121	unk	1	1	1
55	12167	Human	121	unk	1	1	1
56	12789	Human	121	unk	1	1	1
57	MAY 109	Ground beef	145	28	1	1	1
58	13060	feces	145	unk	1	1	1
59	634-6	Carcass	145	unk	1	1	1
60	636-1	feces	145	unk	1	1	1
61	749-1	feces	145	unk	1	1	1
62	869-4	Beef	145	unk	1	1	1
63	12504	Human	145	unk	1	1	1
64	13069	Human	145	unk	1	1	1
65	33234	feces	153	unk	1	1	1
66	MDR 0309	Ground beef	157	7	1	1	1
67	198.1	Beef	157	unk	1	1	1
68	1025	Carcass	157	unk	1	1	1
69	760-1	feces	157	unk	1	1	1
70	975-2	Beef	157	unk	1	1	1
71	53256	feces	172	unk	1	1	1
72	319-1	Beef	172	unk	1	1	1	EH12
73	158.3	Carcass	177	unk	1	1	1
74	285.1	Carcass	177	unk	1	1	1
75	625.3	Carcass	177	unk	1	1	1
76	43-1	feces	177	unk	1	1	1
77	597-1	feces	177	unk	1	1	1
78	885-1	Beef	177	unk	1	1	1
79	12657	Human	186	unk	1	1	1
80	674-1	feces	B**	unk	1	1	1
81	869-1	feces	D	unk	1	1	1
82	111-1	feces	K	unk	1	1	1
83	875-1	feces	N	unk	1	1	1
	*Beef sources were either intact beef cuts or beef manufacturing trimmings
	*Carcasses were beef or veal
	*Feces sources were fed, or cull beef and dairy cattle, or veal calves; all at harvest.
	*Human EHEC isolates were provided by the Nebraska Public Health Lab and are regioanlly limitited
	**O groups B, D, K, and N are pool antisera reacive, but no specific O-antisera of the pool reacts with the isolate.

## Sheet: Table S1b
Table S1b. STEC strains* screened for Pathogenic E. coli markers: espK or espV
	Isolate	O-Group	H-type	stx 1	stx 2	eae	ehxA	PEC	Note
1	FEB 070	1	19	0	1	0	1	0
2	MDR 0073	5	7	1	1	0	1	0
3	681.1	6	unk	0	1	0	0	0
4	MDR 0100	8	8	0	1	0	1	0
5	FEB 161	8	8	0	1	0	1	0
6	DEC 142	8	8	0	1	0	1	0
7	MDR 0027	8	16	1	0	0	0	0
8	MDR 0172	8	19	0	1	0	1	0	ST12
9	MDR 0115	8	19	0	1	0	1	0
10	DEC 023	8	19	0	1	0	1	0
11	DEC 024	8	19	1	1	0	1	0
12	DEC 149B	8	19	1	1	0	1	0
13	MAR 041B	8	49	0	1	0	1	0
14	JAN 013B	15	27	1	1	0	0	0
15	MDR 0215	17	45	1	1	0	1	0
16	MDR 0177	20	7	1	1	0	1	0
17	MDR 0095	20	19	1	1	0	1	0
18	MDR 0178B	20	19	1	1	0	1	0
19	DEC 147	20	19	1	1	0	1	0
20	MDR 0070	22	8	0	1	0	0	0
21	MDR 0320	22	8	0	1	0	0	0
22	DEC 048	22	8	0	1	0	0	0
23	MDR 0087	22	19	0	1	0	1	0
24	MDR 0084	22	49	0	1	0	1	0
25	MDR 0112	22	49	0	1	0	1	0
26	FEB 211	22	49	0	1	0	1	0
27	MDR 0076	41	35	0	1	0	1	0
28	DEC 150	41	35	0	1	0	1	0
29	MDR 0220	48	7	1	1	0	1	0
30	JAN 051	74	28	1	0	0	0	0
31	MDR 0072A	82	8	1	1	0	1	0
32	MDR 0096	82	8	1	1	0	1	0
33	DEC 038	82	8	0	1	0	1	0
34	FEB 061	86	8	0	1	0	1	0
35	MDR 0304	88	25	1	0	0	0	0
36	DEC 028	88	25	0	1	0	1	0
37	MAR 041A	88	25	0	1	0	1	0
38	258	88	unk	1	1	0	1	0
39	MDR 0090(B)	91	10	0	1	0	0	0
40	MDR 0003	91	21	0	1	0	1	0
41	JAN 065	91	21	0	1	0	1	0
42	53-3	91	unk	0	1	0	1	0
43	JAN 067B	104	7	1	0	0	1	0
44	MDR 0079	109	48	1	1	0	1	0
45	FEB 050	110	28	1	0	0	1	0
46	DEC 149A	112	8	0	1	0	1	0
47	FEB 146	112	45	1	0	0	0	0
48	MDR 0080	113	21	0	1	0	1	0
49	FEB 068	113	21	0	1	0	1	0
50	JAN 032	113	21	0	1	0	1	0
51	DEC 042	113	21	0	1	0	1	0
52	DEC 052	113	21	0	1	0	1	0
53	DEC 163	113	21	0	1	0	1	0
54	293-1	113	unk	1	1	0	0	0
55	SEP 280	113	unt	1	1	0	0	0
56	MDR 0072B	116	21	0	1	0	1	0
57	MDR 0299	116	21	0	1	0	1	0
58	MDR 0081	117	7	0	1	0	0	0
59	MDR 0099	117	7	0	1	0	0	0
60	MDR 0068	117	unt	0	1	0	0	0
61	JUN 006	117	unt	0	1	0	0	0
62	NOV 233	117	unt	1	1	0	1	0
63	FEB 116A	139	19	0	1	0	1	0
64	FEB 116B	139	19	0	1	0	1	0
65	FEB 092	150	8	1	0	0	0	0
66	JAN 079	150	8	1	0	0	0	0
67	MAY 018	162	unk	0	1	0	1	0
68	MDR 0093	163	19	0	1	0	1	0
69	JAN 020	163	19	0	1	0	1	0
70	DEC 154	163	19	1	1	0	1	0
71	MDR 0010A	168	8	0	1	0	1	0
72	MDR 0010B	168	8	0	1	0	1	0
73	MDR 0191	171	35	0	1	0	0	0
74	FEB 019	171	35	0	1	0	0	0
75	FEB 073	171	35	0	1	0	0	0
76	JAN 037	171	35	0	1	0	0	0
77	DEC 036	171	35	0	1	0	0	0
78	MAR 002	171	35	0	1	0	0	0
79	MDR 0315	174	28	0	1	0	1	0
80	FEB 072A(A)	Unt	8	0	1	0	1	0
81	JAN 072B	Unt	8	1	0	0	0	0
82	MDR 0324	Unt	11	0	1	0	1	0
83	MDR 0201	Unt	16	0	1	0	1	0
84	JAN 076	Unt	16	1	0	0	0	0
85	MDR 0178A	Unt	18	1	0	0	1	0
86	JAN 013A	Unt	18	1	0	0	1	0
87	MAR 042A	Unt	21	1	0	0	0	0
88	MDR 0192	Unt	25	0	1	0	1	0
89	MDR 0296	Unt	25	1	1	0	1	0
90	MDR 0321	Unt	25	0	1	0	1	0
91	FEB 210	Unt	25	0	1	0	1	0
92	DEC 021	Unt	25	0	1	0	1	0
93	MDR 0092(A)	Unt	35	1	1	0	1	0
94	MDR 0092(B)	Unt	35	1	1	0	1	0
95	DEC 055	Unt	35	1	1	0	1	0
96	DEC 117	Unt	38	1	0	0	0	0
97	DEC 165	Unt	38	1	0	0	0	0
98	JAN 067A	Unt	46	0	1	0	1	0
99	MDR 0097	Unt	unk	0	1	0	1	0
100	35.2	Unt	183	1	1	0	1	0
	*All STEC were isolated from US produced ground beef, or from domestic and imported beef trimmings used to manufure US ground beef.

## Sheet: Table S1c
Table S1c. EPEC strains* screened for Pathogenic E. coli markers: espK or espV (PEC)
	Isolate		O-Group	stx 1/2	eae	ehxA	PEC	Note
1	Fb	3.2	UNC	0	1	0	0
2	Fb	3-3	145	0	1	0	1
3	Fb	42-1	UNC	0	1	0	0
4	Fb	42-2	26	0	1	0	0
5	Fb	60	UNC	0	1	1	1
6	Fb	69.1	UNC	0	1	0	0
7	Fb	69.2	26	0	1	0	0
8	Fb	95-2	145	0	1	1	1
9	Fb	97-1	26	0	1	1	1
10	Fb	114-2	UNC	0	1	0	0
11	Fb	124-1	26	0	1	1	1
12	Fb	148-1	UNC	0	1	0	0
13	Fb	219-1	45	0	1	1	1
14	Fb	219-2	UNC	0	1	1	1
15	Fb	219-3	26	0	1	1	1
16	Fb	232-2	26	0	1	0	0	EP10
17	Fb	249-3	26	0	1	0	0
18	Fb	294-1	145	0	1	1	1	EP11
19	Fb	321-1	UNC	0	1	0	0
20	Fb	446-3	UNC	0	1	1	1
21	Fb	506-1	145	0	1	1	1
22	Fb	519-2	UNC	0	1	0	0
23	Fb	554-2	UNC	0	1	0	0
24	Fb	602-2	UNC	0	1	1	1
25	Fb	603-1	UNC	0	1	1	1
26	Fb	608-1	26	0	1	0	0
27	Fb	610-2	103	0	1	1	1
28	Fb	612-1	103	0	1	1	1	EP4
29	Fb	612-3	26	0	1	0	0
30	Fb	622-1	103	0	1	1	1
31	Fb	622-2	26	0	1	0	0
32	Fb	644-2	26	0	1	0	0
33	Fb	644-4	145	0	1	1	1
34	Fb	690-1	145	0	1	1	1
35	Fb	693-1	103	0	1	1	1
36	Fb	693-3	26	0	1	1	1
37	Fb	694-2	UNC	0	1	0	0
38	Fb	699-1	26	0	1	0	0
39	Fb	703-1	UNC	0	1	0	0
40	Fb	704-1	26	0	1	0	0
41	Fb	706-2	145	0	1	1	1	EP6
42	Fb	709-1	UNC	0	1	0	0
43	Fb	718-1	UNC	0	1	0	0
44	Fb	728-1	103	0	1	1	0
45	Fb	739-2	145	0	1	1	1
46	Fb	739-V1	145	0	1	1	1
47	Fb	766-2	26	0	1	1	0
48	Fb	777-1	UNC	0	1	0	0
49	Fb	794-2	145	0	1	1	1
50	Fb	869-V2	UNC	0	1	1	1
51	Fb	897-3	UNC	0	1	0	0
52	Fb	908-2	26	0	1	0	0
53	Fb	922-2	26	0	1	0	0
54	Fb	1012-2	145	0	1	1	1
55	Fb	1012-V1	145	0	1	1	1
56	Fb	1012-V2	145	0	1	1	1
57	Fb	865-2	26	0	1	0	0
58	Fb	869-3	145	0	1	1	1
59	Fb	869-7	26	0	1	0	0
60	Fb	943-1	UNC	0	1	0	0
61	Fb	972-1	UNC	0	1	0	0
62	Fb	978-1	45	0	1	1	1
63	Fb	979-3	UNC	0	1	0	0
64	Fb	989-1	26	0	1	1	1
65	Fb	989-2	26	0	1	1	1
66	Fb	990-1	45	0	1	1	1
67	Fb	990-2	103	0	1	1	1
68	Fb	990-3	145	0	1	1	1
69	Fb	990-4	UNC	0	1	1	1
70	pSTEC	5	unk	0	1	1	1
71	pSTEC	6.2	unk	0	1	1	1
72	pSTEC	7.2	unk	0	1	1	0
73	pSTEC	7.3	unk	0	1	1	1
74	pSTEC	17	unk	0	1	1	1
75	pSTEC	21.1	unk	0	1	1	1
76	pSTEC	38	unk	0	1	1	1
77	pSTEC	40	unk	0	1	1	1
78	pSTEC	42	unk	0	1	1	1
79	pSTEC	43	unk	0	1	1	1
80	pSTEC	46	unk	0	1	1	1
81	pSTEC	80	unk	0	1	1	1
82	pSTEC	302	unk	0	1	1	1
83	pSTEC	313	unk	0	1	1	1
84	pSTEC	327.1	unk	0	1	1	1
85	pSTEC	329	unk	0	1	1	1
86	pSTEC	348	unk	0	1	1	1
87	pSTEC	371	unk	0	1	0	0
88	pSTEC	377	unk	0	1	1	1
89	pSTEC	379	unk	0	1	1	1
90	pSTEC	382.2	unk	0	1	1	1
91	pSTEC	628.2	unk	0	1	0	0
92	pSTEC	631.2	unk	0	1	1	1
93	pSTEC	640.2	unk	0	1	1	0
94	pSTEC	641.2	unk	0	1	1	0
95	C4	27-1	UNC	0	1	1	1
	*All EPEC originally isolated from intact or nonintact beef, or from feces of cattle at harvest

## Sheet: Table S2
Table S2. E coli strains used in inoculation experiment
		EHEC genes
Strain	Type	stx 1	stx 2	eae	ehxA	espK/espV	Serogroup or Serotype
ST 1	STEC		+		+	-	O113:H36
ST 2	STEC		+		+	-	O91:H21
ST 3	STEC	+	+		+	-	O48:H7
ST 4	STEC	+				-	O121:H7
ST 5	STEC		+		+	-	Ount
ST 6	STEC		+			-	Ount
ST 7	STEC	+				-	Ount
ST 8	STEC	+	+		+	-	O157:H21
ST 9	STEC	+				-	O121
ST 10	STEC	+	+		+	-	O20:H19
ST 11	STEC		+			-	Ount
ST 12	STEC		+		+	-	O113:H21
EP 1	EPEC			+	+	+	O103
EP 2	EPEC			+		-	O145
EP 3	EPEC			+		+	O26
EP 4	EPEC			+	+	+	O103
EP 5	EPEC			+		-	O26
EP 6	EPEC			+	+	+	O145
EP 7	EPEC			+		-	Ount
EP 8	EPEC			+	+	+	Ount
EP 9	EPEC			+	+	+	O108
EP 10	EPEC			+		-	O26
EP 11	EPEC			+	+	+	O145
EP 12	EPEC			+		-	Ount
EH 1	EHEC	+		+	+	+	O26:H11
EH 2	EHEC	+		+	+	+	O103:H2
EH 3	EHEC	+	+	+	+	+	O111:H8
EH 4	EHEC	+	+	+	+	+	O145:NM
EH 5	EHEC	+		+	+	+	O118:H16
EH 6	EHEC		+	+	+	+	O121
EH 7	EHEC	+		+	+	+	O45
EH 8	EHEC	+		+	+	+	O5
EH 9	EHEC	+		+	+	+	O74
EH 10	EHEC	+	+	+	+	+	O157:H7
EH 11	EHEC		+	+	+	+	O157:H7
EH 12	EHEC	+	+	+	+	+	O172

## Sheet: Table S3a
Table S3. MSD inoculation scheme and molecular screening results at 8, 15 and 24h using mTSBca.
					mTSBca
					8 hr 42C			15 hr 42C			24 hr 42C
	Strain 1	Strain 2	CFU/MSD		stx/eae	espK/V		stx/eae	espK/V		stx/eae	espK/V		APC
1	EH1	-	9.7		1	1		1	1		0			nd
2	EH10	-	4.4		1	1		1	1		1	1		4.97
3	EH11	-	6		1	1		1	1		1	1		3.77
4	EH12	-	5.7		1	1		1	1		1	1		1.48
5	EH2	-	8.4		1	1		1	1		1	1		3.04
6	EH3	-	3.4		1	1		1	1		1	1		3.09
7	EH4	-	14.4		1	1		1	1		1	1		4.31
8	EH5	-	11.8		1	1		1	1		1	1		4.35
9	EH6	-	1		1	1		1	1		1	1		3.81
10	EH7	-	8		1	1		1	1		1	1		2.46
11	EH8	-	7.8		0			1	1		0			nd
12	EH9	-	10.2		1	1		1	1		1	1		2.6
13	EP1	-	56		0			0			0			nd
14	EP10	-	34		0			0			0			4.08
15	EP11	-	28.7		1	1		0			0			4.69
16	EP12	-	45.2		0			0			0			4.37
17	EP2	-	55		0			0			0			3.34
18	EP3	-	50.4		0			0			1	1		2.89
19	EP4	-	67		0			0			0			3.88
20	EP5	-	31.7		0			1	0		0			3.53
21	EP6	-	21.3		1	1		1	1		1	1		3.05
22	EP7	-	106		0			0			0			nd
23	EP8	-	41		0			1	1		0			3.04
24	EP9	-	51.8		1	1		0			0			2.04
25	ST1	-	72		0			0			0			nd
26	ST10	-	34.3		0			0			0			1.48
27	ST11	-	80		0			0			0			2.95
28	ST12	-	41.7		0			0			0			3.49
29	ST2	-	52		0			0			0			3.1
30	ST3	-	64		0			1	1		0			1.85
31	ST4	-	94		0			0			0			nd
32	ST5	-	53.8		0			0			0			2.31
33	ST6	-	29.2		0			0			0			4.62
34	ST7	-	34.2		0			0			0			4.6
35	ST8	-	73.4		0			0			0			3.59
36	ST9	-	47.6		0			0			0			3.97
37	ST1	EP1	-		1	1		0			1	1		nd
38	ST4	EP1	-		1	1		1	1		1	1		nd
39	ST8	EP10	-		1	0		1	0		1	0		3.97
40	ST9	EP10	-		1	0		1	0		1	0		3.82
41	ST10	EP11	-		1	1		1	1		1	1		4.35
42	ST12	EP11	-		1	1		1	1		1	1		3.1
43	ST8	EP12	-		1	0		1	0		1	0		4.07
44	ST9	EP12	-		1	0		1	0		1	0		2.82
45	ST11	EP2	-		1	0		1	0		1	1		2.78
46	ST2	EP2	-		0			1	0		1	0		3.3
47	ST3	EP3	-		1	1		1	1		1	1		2.9
48	ST5	EP3	-		0			1	1		1	1		2.78
49	ST6	EP4	-		1	1		1	1		1	1		4.64
50	ST7	EP4	-		1	1		1	1		1	1		3.93
51	ST6	EP5	-		1	0		1	0		0			1.78
52	ST7	EP5	-		1	0		1	0		1	1		1
53	ST10	EP6	-		1	1		1	1		1	1		3.25
54	ST12	EP6	-		1	1		1	1		1	1		2.87
55	ST1	EP7	-		1	0		0			1	0		nd
56	ST4	EP7	-		1	0		1	0		0			nd
57	ST11	EP8	-		1	1		1	1		1	1		3.15
58	ST2	EP8	-		0			1	1		1	1		3.22
59	ST3	EP9	-		1	1		1	1		1	1		4.65
60	ST5	EP9	-		1	1		1	1		1	1		4.67

## Sheet: Table S3b
Table S3b. MSD inoculation scheme and molecular screening results at 8, 15 and 24h using BPW.
					BPW
					8 hr 42C			15 hr 42C			24 hr 42C
	Strain 1	Strain 2	CFU/MSD		stx/eae	espK/V		stx/eae	espK/V		stx/eae	espK/V		APC
1	EH1	-	9.9		1	1		1	1		1	1		5.3
2	EH10	-	4.4		1	1		1	1		1	1		5.36
3	EH11	-	6		1	1		1	1		1	1		3.67
4	EH12	-	5.7		1	1		1	1		1	1		2
5	EH2	-	8.4		0			0			0			3.3
6	EH3	-	3.4		1	1		1	1		1	1		3.19
7	EH4	-	14.4		1	1		1	0		1	1		4.93
8	EH5	-	11.8		1	1		1	1		1	1		4.92
9	EH6	-	1		1	1		1	1		1	1		3.05
10	EH7	-	8		1	1		1	1		1	1		3.35
11	EH8	-	8.5		1	1		1	1		1	1		5.77
12	EH9	-	10.2		1	1		1	1		1	1		3
13	EP1	-	49.3		0			0			0			5.67
14	EP10	-	34		1	0		0			0			3.99
15	EP11	-	28.7		0			0			0			2.73
16	EP12	-	45.2		0			0			0			4.5
17	EP2	-	55		0			0			0			3.26
18	EP3	-	50.4		1	1		1	1		0			5.38
19	EP4	-	67		1	1		1	0		1	1		4.63
20	EP5	-	31.7		0			1	1		1	1		5.31
21	EP6	-	21.3		0			0			0			2.48
22	EP7	-	95.2		0			0			0			5.74
23	EP8	-	41		0			0			0			3.51
24	EP9	-	51.8		1	1		0			0			2.64
25	ST1	-	125		0			0			0			5.43
26	ST10	-	34.3		0			0			0			3.93
27	ST11	-	80		1	0		0			0			3.15
28	ST12	-	41.7		0			0			0			2.42
29	ST2	-	52		0			0			0			3.53
30	ST4	-	90		0			0			0			4.91
31	ST5	-	53.8		0			1	1		0			3.37
32	ST7	-	34.2		1	1		1	0		1	1		4.88
33	ST8	-	73.4		0			0			0			4.72
34	ST9	-	47.6		1	0		0			0			4.15
35	ST1	EP1	-		1	1		1	1		1	1		5.56
36	ST4	EP1	-		1	1		1	1		1	1		5.77
37	ST8	EP10	-		1	0		1	0		1	0		4.55
38	ST9	EP10	-		1	0		1	0		1	0		3.2
39	ST10	EP11	-		1	1		1	1		1	1		5.44
40	ST12	EP11	-		1	1		1	1		1	1		1.82
41	ST8	EP12	-		1	0		1	0		1	0		4.72
42	ST9	EP12	-		1	0		1	0		1	0		3.29
43	ST11	EP2	-		1	1		1	1		1	1		3.66
44	ST2	EP2	-		1	0		1	0		1	1		3.34
45	ST3	EP3	64.0/50.4		1	1		1	1		1	1		5.61
46	ST5	EP3	-		1	1		1	1		1	1		5.07
47	ST6	EP4	29.2/67.0		1	1		1	1		1	1		4.74
48	ST7	EP4	-		1	1		0			1	1		4.73
49	ST6	EP5	29.2/31.7		1	0		0			0			3.62
50	ST7	EP5	-		1	0		1	1		1	1		2.09
51	ST10	EP6	-		1	1		1	1		1	1		2.2
52	ST12	EP6	-		1	1		1	1		1	1		3.33
53	ST1	EP7	-		0			0			0			5.83
54	ST4	EP7	-		1	0		1	0		1	0		5.25
55	ST11	EP8	-		1	1		1	1		1	1		3.64
56	ST2	EP8	-		1	1		1	1		1	1		3.41
57	ST3	EP9	-		1	1		1	1		1	1		5.81
58	ST5	EP9	-		0			0			1	1		3.53
					40	29		36	27		36	31

## Sheet: Table S4
Table S5. AUC results for all inoculated sample types. 95% confidence intervals were calculated using DeLong’s method.
Media	Assay	Timepoint	AUC	Significant Groups
BPW	PEC-	8	64.31% (53.52% - 75.1%)	C
BPW	PEC-	15	68.66% (57.72% - 79.6%)	ACE
BPW	PEC-	24	68.66% (57.72% - 79.6%)	AC
BPW	PEC-	All Timepoints	67.21% (61.04% - 73.38%)
BPW	PEC+	8	76.27% (65.43% - 87.11%)	ABCDE
BPW	PEC+	15	73.19% (60.11% - 86.26%)	ABCDE
BPW	PEC+	24	74.09% (63.18% - 85.01%)	ABCDE
BPW	PEC+	All Timepoints	74.52% (67.89% - 81.14%)
mTSB	PEC-	8	70.83% (59.98% - 81.69%)	CDE
mTSB	PEC-	15	72.92% (65.79% - 80.04%)	ADE
mTSB	PEC-	24	66.67% (53.54% - 79.79%)	CDE
mTSB	PEC-	All Timepoints	70.14% (76.28% - 76.28%)
mTSB	PEC+	8	80.21% (69.69% - 90.72%)	ABCDE
mTSB	PEC+	15	83.33% (76.59% - 90.07%)	ABCDE
mTSB	PEC+	24	72.92% (59.91% - 85.92%)	ABCDE
mTSB	PEC+	All Timepoints	78.82% (72.82% - 84.82%)
All Media	PEC-	All Timepoints	68.71% (64.37% - 73.04%)
All Media	PEC+	All Timepoints	76.7% (72.25% - 81.15%)

## Sheet: Table S5
Table S4. Results of natural beef broths originally identified as stx+/eae+.
			EH1	PEC	ECO	EH2							Isolates
Set	Sample	Product Type	stx/eae	espK/V	O157H7	O26	O45	O103	O111	O121	O145		EHEC1	EHEC2	STEC	EPEC
G	1	Ground	1	1	0	1	0	1	0	0	0
G	2	Trim	1	1	0	1	0	0	1	1	0
G	3	Trim	1	0	0	1	1	1	0	0	0
G	4	Ground	1	0	0	0	0	0	0	0	0
G	5	Trim	0	0	0	0	1	0	0	0	0
G	6	Trim	1	1	0	0	1	0	0	0	0
G	7	Ground	1	0	0	0	0	0	0	0	0
G	8	Trim	1	1	0	0	0	0	0	0	0
G	9	Trim	1	1	0	0	0	1	0	1	0
G	10	Trim	1	1	0	0	1	1	0	0	0
G	11	Ground	1	1	0	1	0	0	0	0	0				STEC	EPEC-O26
G	12	Ground	1	0	0	1	0	0	0	1	0
G	13	Trim	0	0	0	0	0	0	0	0	0
G	14	Trim	1	0	0	0	0	0	0	0	0
G	15	Trim	1	1	0	1	0	0	0	0	0					EPEC-O26
G	16	Trim	1	1	0	1	0	0	0	0	0
G	17	Ground	1	1	0	0	0	1	0	1	0		EHEC-O103		STEC
G	18	Trim	1	0	0	0	0	0	0	0	0
G	19	Trim	1	1	0	0	0	1	0	1	0		EHEC-O103
G	20	Ground	1	1	0	0	0	1	0	0	0					EPEC
G	21	Trim	1	1	0	0	0	0	0	1	0		EHEC-Ount
G	22	Trim	1	0	0	0	0	0	0	0	0
G	23	Ground	1	1	0	0	0	1	0	0	0
G	24	Trim	1	1	0	0	0	0	0	0	0					EPEC-O45
G	25	Trim	1	0	0	1	0	0	0	0	0
G	26	Trim	1	1	0	0	1	0	0	0	0
G	27	Trim	1	0	0	0	1	0	0	0	0
G	28	Trim	1	1	0	1	0	0	0	1	0
G	29	Trim	1	1	0	1	1	1	0	1	0				STEC-O121
G	30	Trim	1	1	0	0	0	0	0	0	0				STEC
G	31	Trim	1	1	0	0	0	1	0	0	0
G	32	Trim	1	1	0	0	0	0	0	0	0		EHEC-O5
G	33	Trim	1	0	0	0	0	1	0	0	0
G	34	Ground	1	1	0	1	1	0	0	0	0
G	35	Ground	1	0	0	0	0	0	0	0	0
G	36	Ground	0	0	0	0	0	0	0	0	0
G	37	Trim	1	1	0	0	0	1	0	0	0
G	38	Trim	1	1	0	0	0	1	0	1	0
G	39	Ground	1	1	0	0	0	0	0	0	0
G	40	Trim	1	0	0	0	0	1	0	0	0
G	41	Trim	1	0	0	0	0	0	0	1	0
G	42	Ground	1	1	0	0	0	1	0	0	0
G	43	Trim	1	0	0	0	0	0	0	0	0
G	44	Trim	1	1	0	0	1	1	0	0	0
G	45	Ground	1	1	0	0	0	1	0	0	0		EHEC-O182
G	46	Trim	1	1	0	0	0	1	0	0	0		EHEC-O182
G	47	Trim	1	1	0	0	0	1	0	0	0		EHEC-O182
G	48	Ground	1	0	0	1	1	1	0	0	0
G	49	Ground	1	0	0	1	0	0	0	0	0
G	50	Trim	1	0	0	0	0	1	0	0	0
G	51	Trim	1	1	0	1	0	1	0	0	0
G	52	Trim	1	0	0	0	0	0	0	0	0
G	53	Trim	1	0	0	0	0	0	0	0	0
G	54	Trim	1	0	0	1	0	0	0	1	0
G	55	Ground	1	0	0	0	0	0	0	0	0
G	56	Ground	1	1	0	0	0	1	0	0	0					EPEC-O103
G	57	Trim	0	0	0	1	0	0	0	0	0
G	58	Ground	1	0	0	0	0	0	0	0	0
G	59	Trim	1	1	0	0	0	1	0	0	0		EHEC-O103
G	60	Ground	1	1	0	0	0	0	0	0	0					EPEC
G	61	Trim	0	0	0	0	0	0	0	0	0
G	62	Trim	1	1	0	0	0	0	0	0	0
G	63	Trim	1	1	0	0	0	0	0	0	0
G	64	Ground	1	1	0	0	1	0	0	0	0
G	65	Trim	1	0	0	1	0	0	0	0	0
G	66	Trim	1	1	0	1	1	0	0	0	0
G	67	Trim	1	0	0	0	0	0	0	0	0
G	68	Trim	1	0	0	0	0	0	0	0	0
G	69	Trim	1	1	0	0	0	0	0	0	0
G	70	Trim	1	0	0	0	0	0	0	0	0
G	71	Trim	1	1	1	0	0	0	0	0	0		EHEC-O157
G	72	Trim	1	1	0	0	0	0	0	0	0
G	73	Trim	1	1	0	0	0	1	0	1	0
G	74	Trim	1	0	0	1	0	1	0	0	0
G	75	Ground	1	1	0	0	0	0	0	1	0
G	76	Ground	0	0	0	0	1	0	0	0	0
G	77	Trim	1	0	0	0	0	1	1	0	0
G	78	Trim	1	1	0	0	0	0	0	0	0
G	79	Ground	0	0	0	1	0	0	0	0	0
G	80	Ground	1	1	0	0	1	1	0	0	0		EHEC-O103
G	81	Trim	1	0	0	1	0	0	0	0	0
G	82	Trim	1	0	0	0	0	0	0	0	0
G	83	Ground	1	1	0	0	0	0	0	0	0
G	84	Trim	1	1	1	0	1	1	0	0	0		EHEC-O157	EHEC-Ount	STEC
G	85	Trim	1	0	0	0	0	0	0	0	0
G	86	Ground	1	1	0	1	0	0	0	0	0				STEC
G	87	Ground	1	0	0	1	0	1	0	1	0
G	88	Trim	1	1	0	1	1	0	0	1	0
G	89	Trim	1	0	0	1	0	0	0	1	0
G	90	Trim	1	1	0	1	0	1	0	0	0					EPEC-O103
G	91	Trim	1	0	0	0	0	0	0	0	0
G	92	Trim	1	1	0	1	0	0	0	0	0
G	93	Trim	1	0	0	0	0	0	0	0	0
G	94	Trim	1	1	0	1	0	1	0	0	1
G	95	Trim	1	0	0	0	0	0	0	0	0
G	96	Trim	0	1	0	0	1	1	0	0	0
G	97	Trim	1	1	0	0	0	0	0	0	0
G	98	Trim	1	1	0	1	0	0	0	0	0
G	99	Ground	1	0	0	1	1	0	0	0	0
G	100	Ground	1	0	0	0	0	0	0	0	0
H	1	Ground	1	0	0	0	0	0	0	0	0
H	2	Ground	1	1	0	0	0	0	0	0	0		EHEC-O177
H	3	Ground	0	0	0	0	0	0	0	0	0
H	4	Ground	1	0	0	0	0	0	0	0	0
H	5	Ground	1	0	0	1	0	0	0	0	0
H	6	Ground	1	0	0	0	0	0	0	0	0
H	7	Ground	1	1	0	1	1	0	0	0	0				STEC	EPEC-O26
H	8	Ground	1	1	0	1	0	1	0	0	0				STEC	EPEC
H	9	Ground	1	1	0	0	1	1	0	0	0					EPEC-O103
H	11	Ground	1	1	0	1	0	0	0	0	0
H	12	Trim	1	0	0	0	1	0	0	0	0				STEC
H	14	Intact	1	0	0	0	0	1	0	1	0
H	15	Ground	1	1	0	0	0	1	0	0	0
H	16	Ground	1	1	0	0	0	1	0	0	1
H	17	Ground	1	0	0	1	0	0	0	0	0				STEC
H	18	Ground	1	1	0	1	1	1	0	0	0				STEC	EPEC
H	19	Ground	1	1	0	1	0	0	0	0	0
H	20	Ground	1	0	0	0	0	0	0	0	1
H	21	Intact	1	0	0	1	1	1	0	1	0					EPEC-O26
H	22	Intact	1	0	0	0	1	0	0	0	0
H	23	Ground	1	1	0	1	1	0	0	1	0
H	24	Trim	1	0	0	0	0	0	0	0	1				STEC	EPEC-O26
H	25	Trim	1	0	0	0	0	1	0	0	0
H	26	Intact	1	1	0	0	1	1	0	1	0
H	27	Intact	1	1	0	0	0	1	0	0	0					EPEC-O103
H	28	Intact	1	0	0	0	0	1	0	1	0				STEC
H	29	Ground	1	0	0	0	1	0	0	0	0		EHEC-Ount
H	30	Intact	1	0	0	1	0	0	0	0	0				STEC	EPEC-O26
H	32	Ground	1	1	0	0	0	0	0	1	0
H	33	Ground	1	0	0	0	0	0	0	0	0				STEC
H	34	Intact	1	1	0	1	1	0	0	1	0
H	35	Trim	1	0	0	0	1	1	0	1	0				STEC-O183
H	36	Trim	1	1	0	1	0	0	0	0	0		EHEC-O26
H	37	Trim	1	1	0	0	1	1	0	1	0		EHEC-O103
H	38	Trim	1	0	0	0	0	0	0	0	0
H	39	Ground	1	1	0	1	1	0	0	1	0				STEC	EPEC
H	41	Ground	1	0	0	1	0	0	0	0	0				STEC
H	43	Trim	1	0	0	0	0	1	0	1	0				STEC
H	45	Ground	1	1	0	1	0	1	0	0	0
H	46	Ground	1	0	0	1	0	0	0	0	0					EPEC-O26
H	47	Ground	1	1	0	1	0	1	0	0	0
H	48	Ground	1	0	0	1	0	1	0	0	0					EPEC-O26
H	49	Ground	1	1	0	1	0	1	0	0	0
H	50	Trim	1	1	0	1	0	1	0	0	0
H	51	Ground	1	1	0	0	0	0	0	0	0
H	52	Trim	1	0	0	0	1	0	0	0	0				STEC	EPEC
H	53	Trim	1	0	0	0	1	0	0	0	0				STEC	EPEC
H	54	Trim	1	1	1	0	0	1	0	0	1		EHEC-O157
H	56	Trim	1	0	0	0	0	1	0	0	0
H	57	Trim	1	1	0	1	1	1	0	0	0
H	58	Ground	1	1	0	0	0	0	0	0	0					EPEC
H	59	Ground	1	1	0	0	0	0	0	0	0				STEC
H	60	Ground	1	0	0	0	0	0	0	0	0					EPEC
H	61	Trim	1	1	0	0	1	0	0	0	0		EHEC-O177
H	62	Ground	1	1	0	0	0	1	0	1	0					EPEC
H	63	Ground	1	0	0	0	0	1	0	0	0				STEC	EPEC
H	64	Ground	1	0	0	0	0	0	0	0	0				STEC	EPEC
H	65	Ground	1	1	0	1	1	1	0	1	0				STEC	EPEC
H	66	Ground	1	1	0	0	0	0	0	0	0
H	67	Ground	1	1	0	0	1	0	0	0	0					EPEC
H	68	Trim	1	1	0	1	0	0	0	1	0					EPEC
H	69	Intact	1	0	0	0	0	0	0	0	0					EPEC
H	70	Intact	1	0	0	0	0	1	0	0	0
H	71	Ground	1	0	0	1	0	1	0	0	0
H	72	Ground	1	1	0	0	0	0	0	0	0		EHEC-O177
H	74	Ground	1	1	0	0	0	0	0	0	0				STEC	EPEC
H	75	Ground	1	1	0	1	0	0	0	0	0		EHEC-O26			EPEC
H	76	Intact	1	1	0	1	1	1	0	0	0				STEC
H	77	Intact	1	1	0	1	1	1	0	1	0				STEC	EPEC-O26
H	78	Intact	1	0	0	0	0	1	0	0	0				STEC
H	80	Ground	1	1	0	0	0	0	0	0	1				STEC	EPEC-O145
H	81	Ground	1	1	0	0	0	0	0	0	1
H	82	Ground	1	0	0	0	0	0	0	0	0
H	83	Ground	0	0	0	0	0	0	0	0	0
H	84	Ground	1	1	1	0	0	0	0	0	0		EHEC-O157		STEC
H	85	Intact	1	1	0	1	1	1	0	0	0					EPEC-O26
H	88	Intact	1	1	0	1	1	0	0	1	1
H	89	Ground	0	0	0
H	90	Ground	1	1	0	1	1	1	0	0	0				STEC	EPEC-O26
H	91	Ground	1	0	0	0	0	0	0	0	0
H	93	Trim	1	1	0	1	1	1	0	1	1
H	94	Trim	1	0	0	1	1	0	0	0	0
H	96	Trim	1	1	0	1	1	0	0	0	1					EPEC-O26
H	97	Ground	1	1	0	1	0	0	0	0	0
H	98	Ground	1	0	0	1	0	0	0	0	0
H	99	Trim	1	1	0	0	0	1	0	0	0					EPEC-O103
H	100	Trim	1	0	0	1	0	1	0	0	0					EPEC-O26
H	101	Ground	1	0	0	1	0	0	0	1	0					EPEC
H	103	Ground	1	1	0	0	1	0	0	0	0				STEC	EPEC-O26
H	104	Ground	1	1	0	0	0	0	0	0	0
H	105	Trim	1	1	0	0	1	1	0	0	1		EHEC-O103	EHEC-Ount	STEC	EPEC
H	106	Trim	1	1	0	0	1	1	0	0	0		EHEC-O103		STEC	EPEC
H	107	Trim	0	0	0
H	108	Ground	1	0	0	1	0	0	0	0	0
H	109	Trim	1	0	0	0	0	0	0	0	0
H	110	Trim	1	0	0	0	0	0	0	0	0
H	111	Trim	1	0	0	1	1	0	0	0	0					EPEC-O26
H	112	Ground	1	1	0	0	0	1	0	0	0				STEC
H	116	Ground	1	0	0	0	0	1	0	0	0
H	117	Ground	1	0	0	0	0	0	0	0	0				STEC
H	118	Trim	1	0	0	1	0	0	0	0	0
H	119	Trim	1	1	0	0	0	0	0	0	1
H	121	Ground	1	0	0	0	0	0	0	0	0					EPEC
H	123	Trim	1	1	0	1	0	0	0	0	0
H	124	Ground	1	1	0	0	0	1	0	0	0		EHEC-O103
H	125	Ground	1	1	0	1	0	1	0	0	0		EHEC-O103		STEC	EPEC-O26
H	126	Ground	1	1	0	1	1	1	0	1	1					EPEC-O26
H	127	Trim	1	1	0	0	0	0	0	0	0
H	128	Ground	1	1	0	0	1	1	0	1	0				STEC-O121	EPEC
H	129	Trim	1	1	0	0	0	0	0	0	1					EPEC-O145
H	130	Trim	1	1	0	1	0	0	0	0	0
H	133	Trim	1	0	0	0	1	1	0	0	0				STEC
H	135	Ground	1	0	0	1	1	1	0	0	0				STEC	EPEC-O26
H	137	Ground	1	1	0	0	1	1	0	0	0				STEC	EPEC-O103
H	138	Ground	1	1	0	0	0	1	0	0	0					EPEC
H	139	Trim	1	0	0	1	1	0	0	1	0				STEC-O121
H	141	Ground	1	0	0	1	1	1	0	0	0
H	143	Ground	1	1	0	0	0	0	0	0	0				STEC
H	144	Ground	1	1	0	1	1	1	0	1	0					EPEC-O26
H	145	Ground	1	1	0	0	0	0	0	1	0
H	146	Ground	1	0	0	1	1	0	0	0	0
H	147	Ground	1	0	0	0	0	0	0	1	0
H	148	Intact	1	0	0	1	0	1	0	1	0
H	149	Intact	1	0	0	0	0	0	1	0	1				STEC
H	150	Intact	1	1	0	1	1	0	0	0	0		EHEC-O26	EHEC-Ount
H	151	Nonintact	1	0	0	0	0	0	0	0	0
H	152	Nonintact	1	0	0	0	0	0	0	0	0
H	153	Nonintact	0	1	0
H	154	Intact	1	0	0	1	0	0	0	0	0				STEC
H	156	Nonintact	1	1	0	1	0	0	0	0	0				STEC
H	157	Nonintact	1	0	0	0	1	1	0	1	0
H	158	Nonintact	1	1	0	0	0	0	0	1	0		EHEC-O177		STEC-O121
H	159	Intact	1	1	1	0	1	0	0	0	1		EHEC-O157
H	160	Intact	1	1	0	0	0	1	0	0	0				STEC
H	161	Nonintact	1	0	0	0	0	1	0	0	0
H	162	Intact	1	1	0	1	0	0	0	0	0
H	163	Nonintact	1	1	0	0	1	1	0	0	0				STEC
H	164	Nonintact	0	1	0
H	165	Nonintact	1	1	0	0	0	1	0	0	0				STEC	EPEC
H	167	Intact	1	1	0	0	0	0	0	0	0
H	169	Intact	1	0	0	0	0	0	0	0	0				STEC
H	170	Intact	1	0	0	1	1	0	0	0	0				STEC
H	171	Nonintact	1	0	0	0	0	0	0	0	0
H	174	Intact	1	1	0	1	1	1	0	0	1
H	176	Intact	1	0	0	1	0	0	0	1	0
H	177	Intact	1	1	1	1	1	1	0	1	1					EPEC-O103
H	178	Intact	1	1	0	1	1	1	0	1	0				STEC
H	179	Nonintact	1	1	1	1	0	0	0	0	0		EHEC-O157
H	180	Intact	1	1	0	1	0	0	0	1	0					EPEC
H	181	Intact	1	0	0	0	0	0	0	0	0				STEC	EPEC
H	182	Trim	0	0	0
H	183	Trim	1	1	0	1	0	0	0	0	0
H	184	Trim	1	0	0	1	1	1	0	0	0				STEC	EPEC-O26
H	185	Ground	1	0	0	0	0	0	0	1	0				STEC
H	186	Ground	0	0	0
H	188	Ground	1	1	0	0	0	1	0	0	0
H	189	Ground	1	0	0	1	0	0	0	0	0
H	190	Trim	1	0	0	0	0	0	0	0	0				STEC
H	191	Trim	1	1	1	0	0	0	0	0	0		EHEC-O157
H	192	Trim	1	0	0	1	1	1	0	0	0				STEC
H	193	Trim	1	1	0	0	1	0	0	0	0				STEC
H	194	Trim	1	1	0	1	0	0	0	0	0		EHEC-O26
H	196	Trim	1	0	0	1	0	1	0	1	0				STEC
H	197	Ground	0	1	0										STEC
H	198	Ground	1	1	0	0	0	1	0	0	0
H	199	Ground	1	0	0	0	0	0	0	0	0
H	200	Trim	1	1	0	1	0	0	0	0	0					EPEC-O26
H	202	Ground	1	1	0	0	1	1	1	0	0
H	203	Trim	1	0	0	0	0	0	0	0	0				STEC
H	204	Ground	1	0	0	0	1	1	0	0	0
H	205	Ground	1	0	0	0	0	0	0	0	0				STEC
H	208	Trim	1	1	0	1	0	1	0	1	0				STEC
H	210	Ground	1	0	0	1	0	1	0	1	0
H	211	Trim	1	1	1	0	0	0	0	0	0
H	212	Trim	1	0	0	0	0	0	0	0	0
H	214	Ground	1	1	0	0	0	0	0	0	0
H	215	Ground	1	0	0	0	0	0	0	1	0				STEC-O121	EPEC
H	216	Trim	1	1	1	1	1	1	0	1	0				STEC
H	217	Trim	1	1	1	1	1	1	0	1	0				STEC
H	220	Trim	1	1	1	0	0	1	0	0	0		EHEC-Ount			EPEC
H	221	Trim	1	1	0	1	0	1	1	0	1		EHEC-Ount			EPEC
H	222	Ground	1	1	0	1	1	1	0	0	0		EHEC-O182		STEC
H	223	Ground	1	1	0	1	0	0	0	1	0
H	224	Ground	1	0	0	0	0	0	0	0	0
H	225	Ground	1	0	0	0	0	0	0	0	0				STEC	EPEC
H	226	Ground	1	0	0	0	0	1	0	0	0
H	227	Ground	1	0	0	0	1	1	1	0	0				STEC
H	228	Trim	1	1	0	0	0	0	0	0	0				STEC	EPEC
H	229	Trim	1	0	0	0	0	0	0	0	0
H	230	Trim	1	1	1	1	1	1	0	1	0					EPEC
H	232	Ground	0	0	0
H	233	Trim	1	1	0	0	0	0	0	0	0
H	234	Ground	1	0	0	0	0	1	0	0	0
H	235	Ground	1	0	0	0	1	1	0	1	0
H	236	Trim	1	0	0	0	1	0	1	0	0				STEC
H	237	Ground	1	1	0	0	0	0	0	0	0		EHEC-OUnt
H	238	Ground	1	1	0	1	0	1	0	0	0				STEC
H	239	Trim	1	1	0	0	1	1	0	1	0				STEC	EPEC-O145
H	240	Trim	1	1	0	1	0	0	0	0	0		EHEC-O26
H	241	Trim	1	1	0	1	0	0	0	0	0		EHEC-O26
H	242	Trim	1	1	0	1	1	1	0	1	1				STEC
H	243	Trim	1	0	0	1	0	0	0	1	0				STEC
H	244	Trim	1	1	0	0	0	0	0	0	0				STEC
H	245	Ground	1	0	0	1	0	0	0	0	0
H	246	Trim	1	1	0	1	1	0	0	0	0				STEC
H	247	Trim	1	1	0	0	1	1	0	1	0
H	248	Trim	1	0	0	1	0	0	0	1	0
H	249	Trim	1	0	0	1	0	0	0	1	0
H	250	Trim	1	1	0	1	0	1	0	1	1
H	252	Trim	1	0	0	0	0	1	0	1	0
H	253	Trim	1	0	0	0	0	1	0	1	0
H	254	Trim	1	0	0	0	1	0	0	0	1
H	255	Trim	1	1	0	0	0	0	0	0	0		EHEC-O182		STEC
H	256	Intact	1	0	0	0	0	0	0	0	0
H	258	Nonintact	1	0	0	0	0	0	0	0	0
H	259	Intact	1	1	0	0	1	1	0	0	0
H	260	Nonintact	1	1	0	1	1	1	0	1	0					EPEC
H	261	Nonintact	1	1	0	0	0	0	0	0	0
R	10	Ground	0	0	0
R	13	Ground	1	1	0	1	0	1	0	1	1
R	31	Trim	1	0	0	0	0	0	0	0	0
R	40	Ground	0	0	0
R	42	Ground	0	0	0
R	44	Trim	0	0	1	1	0	1	0	0	0
R	55	Ground	1	1	0	1	0	0	0	0	0				STEC
R	73	Ground	0	0	0
R	79	Intact	0	0	0
R	86	Intact	0	0	0
R	87	Ground	0	0	0
R	92	Trim	0	0	0
R	95	Trim	0	0	0
R	102	Ground	1	1	0	0	0	0	0	0	0
R	113	Ground	1	1	0	0	0	1	0	1	1
R	114	Ground	0	0	0
R	115	Ground	0	0	0
R	120	Ground	1	1	0	0	0	0	0	0	0		EHEC-Ount
R	122	Trim	0	0	0
R	131	Ground	1	0	0	0	0	0	0	0	0
R	132	Trim	1	0	0	0	1	1	0	0	0
R	134	Ground	0	0	0
R	136	Ground	0	0	0
R	140	Ground	0	0	0
R	142	Ground	0	1	0	1	0	1	0	0	0
R	155	Nonintact	0	0	0
R	166	Nonintact	1	0	0	0	0	1	0	0	0
R	168	Intact	0	1	0
R	172	Intact	0	0	0
R	173	Nonintact	0	0	0
R	175	Intact	0	0	0
R	187	Ground	1	0	0	0	0	0	0	0	0
R	195	Ground	1	1	0	0	0	1	0	1	0
R	201	Ground	1	0	0	0	0	0	0	0	0
R	206	Ground	1	0	0	1	0	0	0	0	0
R	207	Trim	1	0	0	0	0	0	0	1	0
R	209	Trim	1	0	0	0	1	1	0	0	0
R	213	Ground	1	1	0	0	0	1	0	0	0		EHEC-O103
R	218	Ground	1	1	0	0	0	0	0	0	0					EPEC
R	219	Ground	1	1	0	1	0	1	0	0	0
R	231	Trim	0	0	0
R	251	Trim	0	0	0
R	257	Nonintact	1	1	0	0	0	0	0	0	1				STEC

## Sheet: Table S6
Table S6. AUC results for all natural sample types. 95% confidence intervals were calculated using DeLong’s method.
Sample Type	AUC without PEC	AUC with PEC
All Samples	50.47% (49.55% - 51.4%)	69.75% (64.42% - 75.07%)
Ground	51.06% (48.98% - 53.15%)	65.58% (55.66% - 75.49%)
Intact	50% (50% - 50%)	77.78% (65.97% - 89.59%)
Nonintact	50% (50% - 50%)	50% (50% - 50%)
Trim	50% (50% - 50%)	72.97% (64.83% - 81.11%)
